# Supplementary material for: The remarkable larval morphology of Rhaebo nasicus (Werner, 1903) (Amphibia: Anura: Bufonidae) with the erection of a new bufonid genus and insights into the evolution of suctorial tadpoles
Source: Zoological Lett. 2024 Sep 30;10:17. doi: 10.1186/s40851-024-00241-0 (PMC11440901; doi:10.1186/s40851-024-00241-0)
Supplement: Supplementary file 3 — Supplementary Material 3: Appendix MS3 take ESM 3 [file 40851_2024_241_MOESM3_ESM.xlsx]

## Sheet: Hoja1
Species	Voucher	Locality	12s	16s	CXCR4	POMC	RAG-1a	References
Adenomus kelaartii	VUB0171	Sri Lanka	FJ882780		EF107447		EF107284	Roelants et al., 2007; Van Bocxlaer et al., 2009
Altiphrynoides malcolmi	MW6331	Ethiopia: Bale Mountains, Rira	KF665005	KF665145	KF665916		KF666436	Liedtke et al., 2016
Amazophrynella aff. javierbustamantei	MJH7095	Peru: Huanuco: Rio Llullapichis, Panguana	DQ502120					Faivovich et al., 2005; Grant et al., 2006
Amazophrynella manaos	RF07	Brazil: Amazonas: Silves	OM461319					Moraes et al., 2022
Amazophrynella siona	QCAZ17377 [SC883]	Ecuador: Pastaza: Canelos	DQ158420		DQ306496	DQ158262	DQ158346	Pramuk 2006; Pramuk et al., 2008
Amazophrynella sp.	MTR10040	Brazil: Amazonas: Lago Cipotuba	OM461321				JN867506	Fouquet et al., 2012; Moraes et al., 2022
Amazophrynella vote	INPA35542	Brazil: Amazonas: Nascentes do Lago Jari N.P.	MH269808	MH270008				Rojas et al., 2018
Anaxyrus americanus	KU289469 [EBG2]	USA: Texas: Smith: Camp Tyler	DQ158426		DQ306520	DQ158268	DQ158352	Pramuk 2006; Pramuk et al., 2008
Anaxyrus exsul	MVZ137717 [JHF458]	USA: California: Inyo	DQ158450		DQ306550	DQ158291	DQ158372	Pauly et al., 2004; Pramuk 2006; Pramuk et al., 2008
Ansonia leptopus	VUB0666	Malaysia: Borneo	FJ882796		FJ882698		KF666400	van Bocxlaer et al., 2009; Liedtke et al., 2016
Atelopus barbotini	BPN1697	French Guiana	GU183859		GU183852		KF666236	van Bocxlaer et al., 2010; Liedtke et al., 2016
Atelopus elegans	JCS2008	Ecuador	MF619959					Tarvin et al., 2017
Atelopus flavescens	AF2371	French Guiana: Saint-Laurent-du-Maroni: Montagne d'or	OM461330					Moraes et al., 2022
Atelopus hoogmoedi	IRSNB15781	Guyana: Iwokrama Forest		JQ742148	MF573858		MF573889	Kok et al., 2012, 2018
Atelopus loettersi	MHNC5554	Peru: Cuzco: Quispicanchis: Puente Fortaleza	GU301899	EU672980				Lotters et al., 2011
Atelopus peruensis	KU211632 [WED56655]	Peru: Cajamarca: Abra Quilsh, Cajamarca	DQ158419		DQ306495	DQ158261	DQ158345	Pramuk 2006; Pramuk et al., 2008
Atelopus varius	MVZ223279 [AG36]	Costa Rica: Puntarenas: Las Alturas	AY325996					Darst and Cannatella 2004; Ramirez et al., 2020
Bufo cf. torrenticola	IABHU4001	Japan: Hiroshima: Hatsukaichi: Yoshiwa	AB303363		AB612061		AB612057	Igawa et al., 2008; Kurabayashi et al., 2011
Bufotes viridis sitibundus	TNHC56752 [DMH89-21]	Ukraine: Kiev Region	AY680267			KJ532295	KJ609682	Pauly et al., 2004; Brandvain et al., 2014
Capensibufo rosei	KTH09-335	South Africa	KF664868	KF665294	KF665976		KF666159	Liedtke et al., 2016
Dendrophryniscus carvalhoi	MTR15757	Brazil: Espirito Santo: Corrego do Calçado	JN867542	JN867569			JN867515	Fouquet et al., 2012
Dendrophryniscus krausae	CFBH23725	Brazil: Santa Catarina: Siderópolis	JN867525	JN867552			JN867498	Fouquet et al., 2012
Dendrophryniscus leucomystax	TG416	Brazil: Sao Paulo: Bertioga	MT992107					M. Lyra, unpublished
Dendrophryniscus oreites	MTR16368	Brazil: Bahia: Serra das Lontras, Arataca	OM461331				JN867513	Fouquet et al., 2012; Moraes et al., 2022
Didynamipus sjostedti	0827LG	Cameroon	KF664606	KF665485	KF666012		KF666314	Liedtke et al., 2016
Duttaphrynus stuarti	CAS221485 [JBS10218]	Myanmar: Kachin State: Machanbaw	FJ882788		FJ882689		KF666269	van Bocxlaer et al., 2009; Liedtke et al., 2017
Frostius erythrophthalmus	MTR22228	Brazil	OM461332		MF573860		MF573891	Kok et al., 2018; Moraes et al., 2022
Incilius alvarius	USNM320001 [FS188616]	USA: Arizona: Continental	DQ158425		DQ306516	DQ158267	DQ158351	Pramuk 2006; Pramuk et al., 2008
Incilius luetkenii	KU289850 [EBG367]	El Salvador: Usulutan: Cerro del Tigre	DQ158467		DQ306565	DQ158308	DQ158387	Pramuk 2006; Pramuk et al., 2008
Ingerophrynus macrotis	CAS230357 [JBS13244]	Myanmar: Kachin: Myitkyina, Pidaung W.S.	FJ882803		FJ882703		KF666244	van Bocxlaer et al., 2009; Liedtke et al., 2016
Melanophryniscus devincenzii	BKT0074	Uruguay: Tacuarembó: Punta del Laureles	JX961678					Peloso et al., 2012
Melanophryniscus fulvogutattus	KU289071 [JES1581]	Paraguay: San Luis de la Sierra N.P.	DQ158421		DQ306494	DQ158263	DQ158347	Pramuk 2006; Pramuk et al., 2008
Melanophryniscus paraguayensis	TNHC62494 [RMB4125]	nd	AY325998					Darst & Cannatella 2004
Melanophryniscus setiba	CFBH15748	Brazil: Espirito Santo: Guarapari: Restinga de Setiba	JX961679		JX961675			Peloso et al., 2012
Melanophryniscus simplex	nv	Brazil: Rio Grande do Sul: Sao Francisco de Paula, Aratinga	KT221611					Machado et al., 2016
Mertensophryne loveridgei	KMH26653	Tanzania	FJ882820		FJ882721		KF666356	van Bocxlaer et al., 2009
Nannophryne cophotis	KU211685	Peru: Cajamarca: Abra Quilsh, Cajamarca	DQ158446		DQ306540	DQ158287	DQ158369	Pramuk 2006; Pramuk et al., 2008
Nannophryne variegata	IZUA3198	Chile: Magallanes: Puerto Edén	DQ158494		DQ306515	DQ158335	DQ158410	Pramuk 2006; Pramuk et al., 2008
Nectophryne afra	MVZ234857	Cameroon	KF664711	KF665181	KF665867		KF666446	Liedtke et al., 2016
Nectophrynoides tornieri	BMNH2005.1375 [MW1822]	Tanzania	FJ882815		EF107490		EF107329	Roelants et al., 2006; van Bocxlaer et al., 2009
Oreophrynella cryptica	VUB3771	Venezuela: Bolivar: Auyán Tepui		MF573823	MF573857		MF573886	Kok et al., 2018
Oreophrynella macconnelli	PK1987	Guyana: Cuyuni-Mazaruni: Maringma-tépui	OM461334					Moraes et al., 2022
Oreophrynella seegobini	IRSNB1980	Guyana: Maringma Tepui		JQ742131	MF573847		MF573876	Kok et al., 2012, 2018
Osornophryne angel	QCAZ40039	Ecuador: Carchi: R.E. El Ángel	JF907459	JX411999			JX412090	Paez-Moscoso et al., 2011; Paez-Moscoso & Guayasamin 2012
Osornophryne guacamayo	QCAZ10248	Ecuador: Napo: 10 km E Oyacachi	OM461335					Moraes et al., 2022
Osornophryne puruanta	QCAZ11471 [AGG572]	Ecuador: Imbabura: Laguna Puruhanta	AF375499	AF375526				A. Gluesenkamp, unpublished; Paez-Moscoso & Guayasamin 2012
Osornophryne simpsoni	QCAZ39774	Ecuador: Tungurahua: Reserva Ecológica Minga, Río Zuñac	JF907478	JX411995			JX412087	Paez-Moscoso & Guayasamin 2012
Pedostibes tuberculosus	SDB4691	India: Western Ghats	FJ882793		FJ882693			van Bocxlaer et al., 2009
Pelophryne misera	VUB0641	Malaysia: Borneo	FJ882800		FJ882700		KF666300	van Bocxlaer et al., 2009; Liedtke et al., 2017
Peltophryne armata	SBH274939	Dominican Republic: Pedernales: Las Mercedes	KX788965	KX788939				Landestoy et al., 2018
Peltophryne cataulaciceps	BC005	Cuba: Isle of Pines: Los Indios		JF434573	JF342407		JF342365	Alonso et al., 2012
Peltophryne empusa	SBH193517	Cuba: Granma: Bartolome Maso	AF361695/AY028482	AY028489				Pramuk et al., 2001; Landestoy et al., 2018
Peltophryne lemur	A.Goebel	Puerto Rico	DQ158465		DQ306513	DQ158306	DQ158386	Pramuk 2006; Pramuk et al., 2008
Peltophryne peltocephala	SBH191380	Cuba: Santiago de Cuba: La Tabla	AY028477/AY028482	AY028490				Pramuk et al., 2001; Landestoy et al., 2018
Phrynoidis juxtasper	FMNH231245 [HKV35517]	Malaysia: Sabah: Lahad Datu	DQ158463		DQ306542	DQ158304	DQ158385	Pramuk 2006; Pramuk et al., 2008
Rhaebo ceratophrys	JMP2284	Colombia: Amazonas: Leticia	MW003459		MW002852	MW002979	MW003042	Pereyra et al., 2021
Rhaebo ceratophrys	QCAZ40240	Ecuador: Sucumbios, Sansa Huari	MW003460					Pereyra et al., 2021
Rhaebo colomai	PSO_CZ2119	Colombia: Narino: R.N. Rio Nambi	KP845427				KP892883	Ron et al., 2015
Rhaebo ecuadorensis	QCAZ13234	Ecuador: Napo: Talag Alto	DQ158455		DQ306548	DQ158296	DQ158377	Pramuk 2006; Pramuk et al., 2008
Rhaebo ecuadorensis	QCAZ14708	Ecuador	DQ158454		DQ306510	DQ158295	DQ158376	Pramuk 2006; Pramuk et al., 2008
Rhaebo guttatus	AF3839	Suriname: Brokopondo: Brownsberg	OM461336					Moraes et al., 2022
Rhaebo guttatus	AMNH141058	Guyana: Dubulay Ranch on the Berbice River	DQ283375					Frost et al., 2006
Rhaebo guttatus	MW10096	French Guiana: Kaw Mountains, Camp Patawa	KF664651	KF665347	KF666068		KF666304	Liedtke et al., 2016
Rhaebo haematiticus	MVZ164805	Costa Rica, Cartago	HM563815	HM563857	HM563888		HM563974	Mendelson et al., 2011
Rhaebo haematiticus	MVZ223359	Costa Rica, San Jose: Rio Penas Blancas	AY680270				KJ609683	Pauly et al., 2004; Brandvain et al., 2014
Rhaebo haematiticus	QCAZ17083	Ecuador: Esmeraldas: Alto Tambo	DQ158435		DQ306558	DQ158302	DQ158359	Pramuk 2006; Pramuk et al., 2008
Rhaebo nasicus	ROM20650	Guyana: Mazaruni-Potaro: Potaro River, Tukeit	DQ158477		DQ306512	DQ158319	DQ158396	Pramuk 2006; Pramuk et al., 2008
Rhaebo nasicus	CPI10704	Guyana: Wokomung Massif: Kamana Creek on Mount Kopinang		PQ200682				This work
Rhaebo nasicus	IRSNB14518 [PK1348]	Guyana: Kaieteur		PQ200683				This work
Rhaebo nasicus	PK1895	Guyana: Maringma		PQ200684				This work
Rhaebo olallai	QCAZ55561	Ecuador: Imbabura: Reserva Manduriacu	KP845426				KP892884	Ron et al., 2015
Rhinella acrolopha	MAR1425	Colombia: Chocó: Unguia	MW003440			MW002972	MW003036	Pereyra et al., 2021
Rhinella atacamensis	KU217352 [MEM1008]	Chile: Coquimbo: Cuesta Pajonales	DQ158433		DQ306541	DQ158275	DQ158357	Pramuk 2006; Pramuk et al., 2008
Rhinella dapsilis	QCAZ43967	Ecuador: Orellana: Parque Nacional Yasuní, Comunidad Añangu, Río Napo	MW003469		MW002861	MW002984	MW003046	Pereyra et al., 2021
Rhinella granulosa	CFBH18706	Brazil: Espirito Santo: Linhares	KP685206		KP684962	KP685096	KP685128	Pereyra et al., 2015
Rhinella manu	MNCN-ADN20672	Peru: Cusco: Parque Nacional Manu	MW003523		MW002904	MW003007	MW003069	Pereyra et al., 2021
Rhinella ornata	CFBH18815	Brazil: Rio de Janeiro: Parque Nacional da Serra dos Órgãos	MW003546		MW002922	MW003014	MW003076	Thomé et al., 2010; Pereyra et al., 2021
Rhinella quechua	MNCN-ADN3927	Bolivia: Cochabamba: Parque Nacional Carrasco, Sehuencas	MW003563		MW002934	MW003020	MW003083	Pereyra et al., 2021
Sclerophrys kisoloensis	CAS201948 [JVV4103]	Uganda: Kabale: Bwindi Impenetrable N.P.	GU226837		GU226834		KF666361	van Bocxlaer et al., 2009; Liedtke et al., 2016
Sclerophrys steindachneri	CAS214839 [RCD13624]	Kenya: Coast: Kilifi: Kararacha pond	FJ882825		DQ306546	DQ158329	DQ158406	Pramuk 2006; Pramuk et al., 2008; van Bocxlaer et al., 2009; Liedtke et al., 2016
Werneria tandyi	MH0276	Cameroon	KF664619	KF665489	KF666100		KF666365	Liedtke et al., 2016
Allobates femoralis	QCAZ16484	Ecuador	HQ290951			HQ290831		Santos & Cannatella 2011
Allophryne ruthveni	MAD1512	Guyana	AY843564					Faivovich et al., 2005
Alsodes neuquensis	MACN37942	Argentina	AY843565			KP295561		Faivovich et al., 2005, 2014; Blotto et al., 2012
Batrachyla leptopus	MACN38008	Argentina	AY843572		KP295516	KP295563		Faivovich et al., 2005, 2014; Blotto et al., 2012
Ceratophrys cranwelli	LGE9111	Argentina	KP295609		KP295520	KP295568		Faivovich et al., 2014
Crossodactylus schmidti	MLPA1414	Argentina	HQ290948			HQ290828		Faivovich et al., 2005; Grant et al., 2006; Santos & Cannatella 2011
Dendrobates auratus	USNM313818	Panama	AY843581					Faivovich et al., 2005; Grant et al., 2006
Ischnocnema guentheri	USNM-FS53312	Brazil	EF493533		GQ345181	GQ345257	GQ345276	Heinicke et al., 2007
Nymphargus bejaranoi	MNK5242	Bolivia	AY843576		KP295535			Faivovich et al., 2005, 2014
Odontophrynus asper	MACN43992	Argentina	AY843704		KP295536			Faivovich et al., 2005, 2014
Pleurodema brachyops	AMNH-A139118	Guyana	AY843733		KP295538	KP295582		Faivovich et al., 2005, 2014
Proceratophrys avelinoi	MACN47401	Argentina	KP295643			KP295583		Faivovich et al., 2014
Rhinoderma darwinii	MVZ164829	Argentina	JX564891		KX200368		AY364222	Biju & Bossuyt, 2003; Zhang et al., 2013; Feng et al., 2017

## Sheet: References
Alonso R, AJ Crawford, E Bermingham. 2012. Molecular phylogeny of an endemic radiation of Cuban toads (Bufonidae: Peltophryne) based on mitochondrial and nuclear genes. Journal of Biogeography 39: 434–451.
Biju SD, F Bossuyt. 2003. New frog family from India reveals an ancient biogeographical link with the Seychelles. Nature 425: 711–714.
Blotto BL et al. 2013. Phylogenetic relationships of a Patagonian frog radiation, the Alsodes + Eupsophus clade (Anura: Alsodidae), with comments on the supposed paraphyly of Eupsophus. Cladistics 29: 113–131.
BrandvainY., GB Pauly, MR May, M Turelli. 2014. Explaining Darwin’s corollary to Haldane’s rule: the role of mitonuclear interactions in asymmetric postzygotic isolation among toads. Genetics 197: 743–747.
Darst CR, DC Cannatella. 2004. Novel relationships among hyloid frogs inferred from 12S and 16S mitochondrial DNA sequences. Molecular Phylogenetics and Evolution 31: 462–475.
Faivovich J et al. 2005. Systematic review of the frog family Hylidae, with special reference to Hylinae: phylogenetic analysis and taxonomic revision. Bulletin of the American Museum of Natural History 294: 1–240.
Faivovich J et al. 2014. Big, bad, and beautiful: phylogenetic relationships of the horned frogs (Anura: Ceratophryidae). South American Journal of Herpetology 9: 207–227.
Feng YJ et al. 2017. Phylogenomics reveals rapid, simultaneous diversification of three major clades of Gondwanan frogs at the Cretaceous–Paleogene boundary. Proceedings of the National Academy of Sciences 114: E5864–E5870.
Fouquet A et al. 2012. Molecular phylogeny and morphometric analyses reveal deep divergence between Amazonia and Atlantic Forest species of Dendrophryniscus. Molecular Phylogenetics and Evolution 62: 826–838.
Frost DR et al. 2006. The amphibian tree of life. Bulletin of the American Museum of Natural History 297: 1–370.
Grant T et al. 2006. Phylogenetic systematics of dart-poison frogs and their relatives (Amphibia: Athesphatanura: Dendrobatidae). Bulletin of the American Museum of Natural History 299: 1–262.
Heinicke MP et al. 2009. A new frog family (Anura: Terrarana) from South America and an expanded direct-developing clade revealed by molecular phylogeny. Zootaxa 2211: 1–35.
Igawa T et al. 2008. Complete mitochondrial genomes of three neobatrachian anurans: a case study of divergence time estimation using different data and calibration settings. Gene 407: 116–129.
Kok PJR et al. 2012. Low genetic diversity in tepui summit vertebrates. Current Biology 22: R589–R590.
Kok PJR et al. 2018. Historical biogeography of the palaeoendemic toad genus Oreophrynella (Amphibia: Bufonidae) sheds a new light on the origin of the Pantepui endemic terrestrial biota. Journal of Biogeography 45: 26–36.
Kurabayashi A et al. 2011. From Antarctica or Asia? New colonization scenario for Australian-New Guinean narrow mouth toads suggested from the findings on a mysterious genus Gastrophrynoides. BMC Evolutionary Biology 11: 1–12.
Landestoy T MA, DB Turner, AB Marion, SB Hedges. 2018. A new species of Caribbean toad (Bufonidae, Peltophryne) from southern Hispaniola. Zootaxa 4403: 523–539.
Liedtke HC et al. 2016. No ecological opportunity signal on a continental scale? Diversification and life-history evolution of African true toads (Anura: Bufonidae). Evolution 70: 1717–1733.
Liedtke HC et al. 2017. Terrestrial reproduction as an adaptation to steep terrain in African toads. Proceedings of the Royal Society B: Biological Sciences 284: 20162598.
Lötters S et al. 2011. Assessing the molecular phylogeny of a near extinct group of vertebrates: the Neotropical harlequin frogs (Bufonidae; Atelopus). Systematics and Biodiversity 9: 45–57.
Machado DJ, ML Lyra, T Grant. 2016. Mitogenome assembly from genomic multiplex libraries: comparison of strategies and novel mitogenomes for five species of frogs. Molecular Ecology Resources 16: 686–693.
Mendelson JR, DG Mulcahy, TS Williams, JW Sites. 2011. A phylogeny and evolutionary natural history of Mesoamerican toads (Anura: Bufonidae: Incilius) based on morphology, life history, and molecular data. Zootaxa 3138: 1–34.
Moraes LJCL et al. 2022. Diversification of tiny toads (Bufonidae: Amazophrynella) sheds light on ancient landscape dynamism in Amazonia. Biological Journal of the Linnean Society 136: 75–91.
Páez-Moscoso DJ, JM Guayasamin. 2012. Species limits in the Andean toad genus Osornophryne (Bufonidae). Molecular Phylogenetics and Evolution 65: 805–822.
Páez-Moscoso DJ, JM Guayasamin, M Yánez-Muñoz. 2011. A new species of Andean toad (Bufonidae, Osornophryne) discovered using molecular and morphological data, with a taxonomic key for the genus. ZooKeys 108: 73–97.
Pauly GB, DM Hillis, DC Cannatella. 2004. The history of a Nearctic colonization: molecular phylogenetics and biogeography of the Nearctic toads (Bufo). Evolution 58: 2517–2535.
Peloso PLV, J Faivovich, T Grant, JL Gasparini, CFB Haddad. 2012. An extraordinary new species of Melanophryniscus (Anura, Bufonidae) from southeastern Brazil. American Museum Novitates 3762: 1–31.
Pereyra MO et al. 2016. Phylogenetic relationships of toads of the Rhinella granulosa group (Anura: Bufonidae): a molecular perspective with comments on hybridization and introgression. Cladistics 32: 36–53.
Pereyra MO et al. 2021. Evolution in the genus Rhinella: a total evidence phylogenetic analysis of Neotropical true toads (Anura: Bufonidae). Bulletin of the American Museum of Natural History 447: 1–156.
Pramuk JB. 2006. Phylogeny of South American Bufo (Anura: Bufonidae) inferred from combined evidence. Zoological Journal of the Linnean Society 146: 407–452.
Pramuk JB, CA Hass, SB Hedges. 2001. Molecular phylogeny and biogeography of West Indian toads (Anura: Bufonidae). Molecular Phylogenetics and Evolution 20: 294–301.
Pramuk JB, T Robertson, JW Sites, BP Noonan. 2008. Around the world in 10 million years: biogeography of the nearly cosmopolitan true toads (Anura: Bufonidae). Global Ecology and Biogeography 17: 72–83.
Roelants K et al. 2007. Global patterns of diversification in the history of modern amphibians. Proceedings of the National Academy of Sciences 104: 887–892.
Ron SR et al. 2012. A new cryptic species of Rhaebo (Anura: Bufonidae) from the eastern Andean slopes of Ecuador and Peru. Zootaxa 3328: 45–56.
Rojas RR et al. 2018. A Pan-Amazonian species delimitation: high species diversity within the genus Amazophrynella (Anura: Bufonidae). PeerJ 6: e4941.
Santos JC, DC Cannatella. 2011. Phenotypic integration emerges from aposematism and scale in poison frogs. Proceedings of the National Academy of Sciences 108: 6175–6180.
Tarvin RD et al. 2017. Interacting amino acid replacements allow poison frogs to evolve epibatidine resistance. Science 357: 1261–1266.
Thomé MTC et al. 2010. Phylogeography of endemic toads and Post-Pliocene persistence of the Brazilian Atlantic Forest. Molecular Phylogenetics and Evolution 55: 1018–1031.
van Bocxlaer I et al. 2010. Gradual adaptation toward a range-expansion phenotype initiated the global radiation of toads. Science 327: 679–682.
van Bocxlaer I, SD Biju, SP Loader, F Bossuyt. 2009. Toad radiation reveals into-India dispersal as a source of endemism in the western Ghats-Sri Lanka biodiversity hotspot. BMC Evolutionary Biology 9: 131.
Zhang P et al. 2013. Efficient sequencing of anuran mtDNAs and a mitogenomic exploration of the phylogeny and evolution of frogs. Molecular Biology and Evolution 30: 1899–1915.
